# Supplementary material for: Partial Ablation of Non-Myogenic Progenitor Cells as a Therapeutic Approach to Duchenne Muscular Dystrophy
Source: Biomolecules. 2021 Oct 15;11(10):1519. doi: 10.3390/biom11101519 (PMC8534118; doi:10.3390/biom11101519)
Supplement: Supplementary file 1 [file biomolecules-11-01519-s001.zip]

Archive with 1 entries (1 files):
- biomolecules-1305363-supplementary.pdf
